# Supplementary material for: High Transient-Thermal-Shock Resistant Nanochannel Tungsten Films
Source: Nanomaterials (Basel). 2021 Oct 11;11(10):2663. doi: 10.3390/nano11102663 (PMC8537346; doi:10.3390/nano11102663)
Supplement: Supplementary file 1 [file nanomaterials-11-02663-s001.zip]

Archive with 1 entries (1 files):
- nanomaterials-1389428-supplementary.pdf
